# Supplementary material for: PLK1-mediated phosphorylation of PPIL2 regulates HR via CtIP
Source: Front Cell Dev Biol. 2022 Aug 25;10:902403. doi: 10.3389/fcell.2022.902403 (PMC9452783; doi:10.3389/fcell.2022.902403)
Supplement: Supplementary file 1 [file Table2.XLSX]

## Sheet: Sheet1
Accession	Description	Score	Coverage	# Proteins	# Unique Peptides	# Peptides	# PSMs	# AAs	MW [kDa]	calc. pI
	>	2712.59	63.99	1	79	79	1044	897	101.878	6.30322
	A2	Sequence	# PSMs	# Proteins	# Protein Groups	Protein Group Accessions	Modifications	ΔCn	XCorr	Charge	MH+ [Da]	ΔM [ppm]	RT [min]	# Missed Cleavages
	High	TTHEEYEScLADSFSQAADEEEELSTATK	2	1	1		C9(Iodoacetic acid)	0	6.87311	3	3281.39	6.9388	52.2693	0
	High	IENDQQHQAAELEcEEDVIPDSPITAFSFSGVNR	4	1	1		C14(Iodoacetic acid)	0	5.86893	3	3848.79	10.8409	61.3616	0
	High	SEDSALFTHHSLGSEVNK	32	1	1			0	5.81439	2	1957.94	5.99298	25.1734	0
	High	SSTHPQHNPNENEILVADTYDQSQSPmAK	17	1	1		M27(Oxidation)	0	5.80759	3	3254.49	8.12792	27.1571	0
	High	SSTHPQHNPNENEILVADTYDQSQSPMAK	3	1	1			0	5.78379	4	3238.48	2.76786	30.7751	0
	High	AFVEPYFKGDERETSLQNFPHIEVVR	5	1	1			0	5.56538	4	3107.59	9.53673	47.1787	2
	High	SKSEDSALFTHHSLGSEVNK	34	1	1			0	5.44909	2	2173.06	4.92873	21.3799	1
	High	SLQNNQDVSFENIQWSIDPGADLSQYK	25	1	1			0	5.40762	3	3096.48	9.52457	62.618	0
	High	SGLDLNTSLSPSLLQPGK	76	1	1			0	4.86405	2	1827	6.7407	52.7829	0
	High	ESLETENVLDDIKSAGSHEPIK	2	1	1			0	4.79552	3	2411.22	10.559	42.9445	1
	High	SLQNNQDVSFENIQWSIDPGADLSQYKmDVTVIDTK	2	1	1		M28(Oxidation)	0	4.53138	3	4115	11.304	63.8268	1
	High	GDERETSLQNFPHIEVVR	25	1	1			0	4.44268	2	2126.07	2.61588	37.1318	1
	High	SLQNnQDVSFENIQWSIDPGADLSQYK	13	1	1		N5(Deamidated)	0	4.27652	3	3097.45	4.31716	64.7104	0
	High	LGGETVDmDcTLVSETVLLK	2	1	1		M8(Oxidation); C10(Iodoacetic acid)	0	4.2604	2	2199.09	9.71729	56.3249	0
	High	LGGETVDMDcTLVSETVLLK	2	1	1		C10(Iodoacetic acid)	0	4.21143	2	2183.09	9.58404	61.8852	0
	High	SGLDLNTSLSPSLLQPGKK	24	1	1			0	4.06223	2	1955.1	7.54815	45.961	1
	High	NISESLGEQNRTEYGK	15	1	1			0	3.97625	3	1824.88	4.10087	21.1819	1
	High	TEYGKDSNTDKHLEPLK	4	1	1			0	3.95555	2	1974.99	5.1052	16.1977	2
	High	ETSLQNFPHIEVVR	48	1	1			0	3.92871	3	1668.88	8.6648	40.6037	0
	High	SDHGGcELASVLQLNPcR	1	1	1		C6(Iodoacetic acid); C17(Iodoacetic acid)	0	3.89962	3	2018.93	9.44219	50.2433	0
	High	SGLDLnTSLSPSLLQPGK	4	1	1		N6(Deamidated)	0	3.84604	2	1827.99	10.8066	55.6423	0
	High	SAGSHEPIKIQTR	7	1	1			0	3.82673	3	1423.77	5.61658	15.1148	1
	High	MDVTVIDTKDGSQSK	3	1	1			0	3.78031	2	1623.8	3.81242	24.8983	1
	High	KMNDSLEDMFDR	2	1	1			0	3.72202	2	1500.66	6.32373	36.7365	1
	High	ETSLQNFPHIEVVRK	2	1	1			0	3.7083	3	1796.98	9.4401	33.0459	1
	High	ILDAQRLEEFFTK	9	1	1			0	3.68268	2	1609.86	3.06835	51.7993	1
	High	ESLETENVLDDIK	67	1	1			0	3.68091	2	1504.75	10.8288	43.1727	0
	High	QPFEESTRnTEDSLR	1	1	1		N9(Deamidated)	0	3.55558	3	1809.84	7.6941	23.3791	1
	High	LEEFFTKNQQLR	2	1	1			0	3.53068	3	1552.82	8.32091	30.2851	1
	High	LKEcHDREVQGLQVK	4	1	1		C4(Iodoacetic acid)	0	3.52602	3	1841.96	8.32116	17.1343	2
	High	KKQQEFENIR	11	1	1			0	3.49889	2	1319.71	5.11111	14.7758	2
	High	GDERETSLQNFPHIEVVRK	2	1	1			0	3.43704	3	2254.17	6.41474	31.3233	2
	High	RRQPYNAIFSPK	11	1	1			0	3.33753	3	1476.82	8.08669	20.734	2
	High	DSNTDKHLEPLK	16	1	1			0	3.31412	2	1396.71	5.48556	16.083	1
	High	NISESLGEQnRTEYGK	4	1	1		N10(Deamidated)	0	3.29473	3	1825.87	9.30945	22.7169	1
	High	IIIQSSNKQILINK	3	1	1			0	3.28437	3	1611.99	8.25473	29.1216	1
	High	FRQVTLYEALK	2	1	1			0	3.27439	2	1367.78	8.31809	34.0697	1
	High	SGLDLnTSLSPSLLQPGKK	2	1	1		N6(Deamidated)	0	3.26802	3	1956.09	12.1205	47.5383	1
	High	QVTLYEALK	74	1	1			0	3.26325	1	1064.6	5.00901	34.2654	0
	High	AHGTSSYTPDK	13	1	1			0	3.22887	1	1163.53	-0.782908	13.0978	0
	High	RQPYNAIFSPK	10	1	1			0	3.14994	3	1320.71	2.69969	25.3018	1
	High	LSEQLQQkIENDQqHqAAELEcEEDVIPDSPITAFSFSGVNR	7	1	1		K8(GlyGly); Q14(Deamidated); Q16(Deamidated); C22(Iodoacetic acid)	0	3.13058	5	4919.31	8.27211	49.9601	1
	High	KQQEFENIR	18	1	1			0	3.10355	2	1191.62	5.45507	16.8112	1
	High	IIIQSSnKQILINK	6	1	1		N7(Deamidated)	0	3.09623	2	1612.97	5.52909	33.5562	1
	High	AFVEPYFKGDER	21	1	1			0	3.09014	2	1457.72	7.25726	29.7803	1
	High	NISESLGEQNR	35	1	1			0	3.014	3	1246.61	5.18725	19.0969	0
	High	VLHETIKVLEDR	2	1	1			0	2.9973	3	1451.83	8.0077	26.2536	1
	High	VSSPVFGATSSIK	37	1	1			0	2.9747	2	1279.7	4.82995	34.6062	0
	High	NTLQEENKK	9	1	1			0	2.96853	2	1103.57	-1.02444	12.9262	1
	High	NISESLGEQNRTEYGKDSNTDK	2	1	1			0	2.95265	3	2485.16	8.40415	18.9735	2
	High	SAGSHEPIK	5	1	1			0	2.92976	2	925.473	-0.60308	12.9397	0
	High	EENAVFKIPLRPR	4	1	1			0	2.92107	3	1568.9	4.56503	32.7025	1
	High	KmNDSLEDMFDR	2	1	1		M2(Oxidation)	0	2.90153	2	1516.65	4.94159	32.7207	1
	High	MDVTVIDTK	11	1	1			0	2.88568	2	1021.53	7.11382	29.8892	0
	High	KLHTHGDKQDK	3	1	1			0	2.87932	3	1306.69	0.0789664	12.8817	2
	High	KQPFEESTR	12	1	1			0	2.81834	3	1121.56	1.29367	14.242	1
	High	GYIKEDLDPcPRPK	3	1	1		C10(Iodoacetic acid)	0	2.78055	3	1690.84	2.92616	24.7067	1
	High	QILInKNISESLGEQNR	5	1	1		N5(Deamidated)	0	2.77893	3	1957.05	7.34435	38.9762	1
	High	MNDSLEDMFDR	1	1	1			0	2.77824	2	1372.56	5.57935	44.1818	0
	High	QILINKNISESLGEQNR	2	1	1			0	2.76538	3	1956.07	9.2239	33.1886	1
	High	mDVTVIDTKDGSQSK	4	1	1		M1(Oxidation)	0	2.7418	3	1639.8	6.64469	18.9368	1
	High	YIEQTHTK	2	1	1			0	2.73844	1	1019.51	-0.804056	13.0086	0
	High	KmNDSLEDmFDR	4	1	1		M2(Oxidation); M9(Oxidation)	0	2.67906	3	1532.64	5.39149	22.868	1
	High	mDVTVIDTK	11	1	1		M1(Oxidation)	0	2.66325	2	1037.52	4.90476	22.2795	0
	High	SGLDLNTSLSPSLLQPGKKK	1	1	1			0	2.62115	3	2083.19	7.57598	39.8087	2
	High	SLQnnQDVSFEnIQWSIDPGADLSQYK	2	1	1		N4(Deamidated); N5(Deamidated); N12(Deamidated)	0	2.60936	2	3099.45	15.4795	64.6165	0
	High	mNDSLEDmFDR	2	1	1		M1(Oxidation); M8(Oxidation)	0	2.60052	2	1404.55	4.34961	28.8534	0
	High	QQEFENIR	21	1	1			0	2.58385	2	1063.53	9.66956	20.1574	0
	High	cSPDNKPSLQIKEENAVFK	2	1	1		C1(Iodoacetic acid)	0	2.56936	3	2207.11	8.26776	31.3563	1
	High	QPYNAIFSPK	17	1	1			0	2.4736	2	1164.61	2.58833	34.4133	0
	High	LITELMNER	13	1	1			0	2.44074	2	1118.6	7.61094	35.6773	0
	High	QKAFVEPYFK	1	1	1			0	2.43324	2	1256.68	8.33367	27.8987	1
	High	AFVEPYFK	16	1	1			0	2.38576	1	1000.52	5.46402	35.905	0
	High	ETSLqNFPHIEVVR	2	1	1		Q5(Deamidated)	0	2.37882	3	1669.89	19.8397	56.4276	0
	High	RQPYnAIFSPK	2	1	1		N5(Deamidated)	0	2.34291	2	1321.7	4.2725	30.5067	1
	High	EVQGLQVK	8	1	1			0	2.27727	1	900.521	6.78034	19.0759	0
	High	LITELmNER	18	1	1		M6(Oxidation)	0	2.25668	2	1134.59	8.86532	27.7588	0
	High	TLPFSNTcISR	9	1	1		C8(Iodoacetic acid)	0	2.23425	2	1298.65	9.841	38.0219	0
	High	nISESLGEQNR	1	1	1		N1(Deamidated)	0	2.22183	2	1247.59	0.540532	27.3813	0
	High	QPFEESTR	5	1	1			0	2.21545	2	993.467	3.22424	15.8539	0
	High	IIIQSSNK	17	1	1			0	2.19356	1	902.537	6.61333	17.411	0
	High	TPPQEELPTR	4	1	1			0	2.17897	2	1167.61	4.20774	21.1794	0
	High	KLSEQLQQK	2	1	1			0	2.16972	2	1101.63	1.30883	14.2305	1
	High	LSEQLQQK	14	1	1			0	2.1427	2	973.536	4.36426	15.5345	0
	High	NTLQEENK	1	1	1			0	2.1386	1	975.474	0.293206	13.1926	0
	High	FSDSTSK	3	1	1			0	2.10645	1	771.352	-0.42491	13.0037	0
	High	QPYnAIFSPK	1	1	1		N4(Deamidated)	0	2.00426	2	1165.59	4.36033	35.9076	0
	High	NTEDSLR	14	1	1			0	1.99591	2	834.397	2.0097	14.2654	0
	High	KASDGNcTLPK	1	1	1		C7(Iodoacetic acid)	0	1.97559	2	1193.58	1.07579	14.3742	1
	High	LEEFFTK	19	1	1			0	1.91752	1	913.474	8.56617	32.6669	0
	High	VLHETIK	10	1	1			0	1.89992	1	839.502	3.74948	15.5025	0
	High	EENAVFK	12	1	1			0	1.80398	1	836.421	7.17001	16.6958	0
	High	FSAIQR	5	1	1			0	1.71003	1	721.404	7.34496	16.5922	0
	High	ILDAQR	8	1	1			0	1.63548	1	715.412	2.95486	15.8106	0
	High	QILINK	15	1	1			0	1.62097	1	728.471	6.81604	18.2796	0
	High	HLEPLK	2	1	1			0	1.56444	1	736.439	5.48413	14.7806	0
	High	GFSSSR	4	1	1			0	1.40871	1	640.304	-0.777647	13.0474	0
	High	DGSQSK	1	1	1			0	1.33595	1	621.289	8.7485	12.1957	0
