# Supplementary material for: PLK1-mediated phosphorylation of PPIL2 regulates HR via CtIP
Source: Front Cell Dev Biol. 2022 Aug 25;10:902403. doi: 10.3389/fcell.2022.902403 (PMC9452783; doi:10.3389/fcell.2022.902403)
Supplement: Supplementary file 2 [file Table3.XLSX]

## Sheet: Sheet1
Accession	Description	Score	Coverage	# Proteins	# Unique Peptides	# Peptides	# PSMs	Area	# AAs	MW [kDa]	calc. pI
user_191859-34	user_191859-34	2203.48	85.38	1	72	72	709	82966877246	520	58.7866	8.77783
	A2	Sequence	# PSMs	# Proteins	# Protein Groups	Protein Group Accessions	Modifications	ΔCn	phosphoRS Site Probabilities	Area	XCorr	Charge	MH+ [Da]	ΔM [ppm]	RT [min]	# Missed Cleavages
	High	NFVIQGGDPTGTGTGGESYWGKPFKDEFRPNLSHTGR	8	1	1	user_191859-34		0		4.08494e+09	7.40588	5	4009.93	1.72993	30.5132	1
	High	DKmYITcAEYTHFYGGK	4	1	1	user_191859-34	M3(Oxidation); C7(Carbamidomethyl)	0		4.91814e+08	7.05476	3	2099.92	0.939555	24.8841	1
	High	LNAAHYSTGKVSASFTSTAMVPETTHEAAAIDEDVLR	1	1	1	user_191859-34		0		1.37309e+08	6.95074	4	3890.89	0.294737	31.1558	1
	High	LHTNKGDLNLELHcDLTPK	3	1	1	user_191859-34	C14(Carbamidomethyl)	0		3.8716e+08	6.87359	4	2218.13	-0.332252	23.1345	1
	High	ETLQELYKEFKGDEILAATMK	1	1	1	user_191859-34		0		1.53248e+08	6.82606	3	2457.26	1.59073	40.3841	2
	High	VSASFTSTAMVPETTHEAAAIDEDVLR	16	1	1	user_191859-34		0		69772525480	6.65741	3	2848.38	3.13843	34.6283	0
	High	YHcPVLFTVFTNNTHIVAVR	6	1	1	user_191859-34	C3(Carbamidomethyl)	0		3717904871	6.64612	3	2388.22	-1.49139	34.057	0
	High	VSASFTSTAmVPETTHEAAAIDEDVLR	16	1	1	user_191859-34	M10(Oxidation)	0		57012312216	6.56568	3	2864.36	0.336162	32.5176	0
	High	LNAAHYSTGKVSASFTSTAmVPETTHEAAAIDEDVLR	2	1	1	user_191859-34	M20(Oxidation)	0		6.22084e+07	6.50624	4	3906.88	0.407772	29.1241	1
	High	VsASFTSTAmVPETTHEAAAIDEDVLR	13	1	1	user_191859-34	S2(Phospho); M10(Oxidation)	0	S(2): 99.4; S(4): 0.6; T(6): 0.0; S(7): 0.0; T(8): 0.0; T(14): 0.0; T(15): 0.0	3.52887e+09	6.43819	3	2944.33	-0.0329829	35.1259	0
	High	VsASFTSTAMVPETTHEAAAIDEDVLR	16	1	1	user_191859-34	S2(Phospho)	0.0031	S(2): 100.0; S(4): 0.0; T(6): 0.0; S(7): 0.0; T(8): 0.0; T(14): 0.0; T(15): 0.0	4477687407	6.40472	3	2928.34	1.25258	38.5046	0
	High	QDIITLQDPTNLDKFNVSNFYHVK	17	1	1	user_191859-34		0		50149002280	6.37783	4	2849.45	0.767196	38.3899	1
	High	DKMYITcAEYTHFYGGK	3	1	1	user_191859-34	C7(Carbamidomethyl)	0		1.34183e+08	6.25726	3	2083.93	0.556859	26.818	1
	High	VDKLNAAHYSTGK	4	1	1	user_191859-34		0		1579907382	6.08631	3	1403.73	-0.0755238	17.1031	1
	High	VVGGFDVLTAMENVESDPKTDRPK	2	1	1	user_191859-34		0		2.15553e+08	5.91987	3	2604.3	0.554102	34.9287	1
	High	TTGNVYAYEAVEQLNIK	36	1	1	user_191859-34		0		55280661888	5.8239	3	1912.97	1.48952	34.6516	0
	High	TTGNVYAYEAVEQLNIKAK	2	1	1	user_191859-34		0		1.31437e+08	5.78342	3	2112.1	0.939814	30.6224	1
	High	EFKGDEILAATmKAPEK	3	1	1	user_191859-34	M12(Oxidation)	0		4.63657e+08	5.60823	3	1893.96	-0.394438	23.8224	2
	High	KVDKLNAAHYSTGK	3	1	1	user_191859-34		0		1227609284	5.5574	2	1531.82	0.497856	16.8822	2
	High	EEIRIDATTVFVDPYEEADAQIAQER	3	1	1	user_191859-34		0		1.20286e+09	5.53374	3	3008.45	0.111139	39.5371	1
	High	IDATTVFVDPYEEADAQIAQER	26	1	1	user_191859-34		0		70311290486	5.43931	3	2481.18	1.41563	39.9861	0
	High	mYITcAEYTHFYGGK	7	1	1	user_191859-34	M1(Oxidation); C5(Carbamidomethyl)	0		5.04749e+08	5.27101	3	1856.8	0.159846	25.8614	0
	High	NFVIQGGDPTGTGTGGESYWGKPFK	18	1	1	user_191859-34		0		77271630300	5.26798	4	2600.24	0.238046	32.4082	0
	High	ETLQELYKEFKGDEILAATmK	2	1	1	user_191859-34	M20(Oxidation)	0		9.77356e+07	5.15422	3	2473.25	0.502327	37.9381	2
	High	MYITcAEYTHFYGGK	6	1	1	user_191859-34	C5(Carbamidomethyl)	0		1.50639e+09	5.09567	3	1840.8	-0.976464	27.8815	0
	High	DEFRPNLSHTGR	14	1	1	user_191859-34		0		32762565060	5.07902	3	1428.7	0.426388	19.0659	0
	High	SSQPQAGSQGPQTFR	9	1	1	user_191859-34		0		38399255020	5.06311	3	1575.75	-0.232119	18.6358	0
	High	GDLNLELHcDLTPK	5	1	1	user_191859-34	C9(Carbamidomethyl)	0		3.14692e+09	5.01413	2	1624.8	0.65712	27.7646	0
	High	GDEILAATmKAPEK	2	1	1	user_191859-34	M9(Oxidation)	0		108569109	4.74483	3	1489.76	-0.729244	20.3637	1
	High	KHYYDGTIFHR	5	1	1	user_191859-34		0		6109707474	4.70801	3	1436.71	0.207228	19.4292	1
	High	EFKGDEILAAtMKAPEK	1	1	1	user_191859-34	T11(Phospho)	0	T(11): 100.0 224	2.68908e+07	4.68142	2	1957.93	0.1029	25.9206	2
	High	IDATTVFVDPYEEADAQIAQERK	1	1	1	user_191859-34		0		147959503	4.55504	3	2609.28	0.831791	35.5738	1
	High	VSAsFTsTAMVPETTHEAAAIDEDVLR	4	1	1	user_191859-34	S4(Phospho); S7(Phospho)	0	S(2): 100.0; S(4): 0.0; T(6): 0.0; S(7): 0.0; T(8): 0.0; T(14): 1.1; T(15): 98.9 260	5.87981e+08	4.49079	3	3008.3	0.0756607	41.4559	0
	High	QDIITLQDPTNLDK	10	1	1	user_191859-34		0		21012955310	4.46358	2	1613.84	1.22329	32.3455	0
	High	RAAEEEPSTSATVPmSK	1	1	1	user_191859-34	M15(Oxidation)	0		3.34973e+08	4.4267	3	1806.86	0.742982	17.3583	1
	High	NFRDLLTDEPFSR	1	1	1	user_191859-34		0		2.21478e+08	4.40812	3	1609.8	0.340542	33.589	1
	High	IIDPDEEKAKQDPSYYLK	3	1	1	user_191859-34		0		5.21181e+08	4.34722	4	2152.08	-0.892673	23.7641	2
	High	IDATTVFVDPYEEADAQIAQERKTQLK	1	1	1	user_191859-34		0		5.36869e+07	4.34448	4	3079.56	0.277152	33.8156	2
	High	SIRNFVIQGGDPTGTGTGGESYWGKPFK	1	1	1	user_191859-34		0		6.48036e+07	4.33843	4	2956.46	0.892032	31.1211	1
	High	VVGGFDVLTAmENVESDPK	39	1	1	user_191859-34	M11(Oxidation)	0		1.34533e+10	4.33632	2	2022.97	0.0372914	37.998	0
	High	VVGGFDVLTAMENVESDPK	29	1	1	user_191859-34		0		2.7176e+10	4.23318	2	2006.98	1.15331	42.7434	0
	High	GILSmANSGPNSNR	12	1	1	user_191859-34	M5(Oxidation)	0		22607164795	4.21862	2	1433.68	1.18999	19.8257	0
	High	TTGNVYAYEAVEQLNIKAKNFR	2	1	1	user_191859-34		0		2.09235e+07	4.21436	4	2529.31	0.19771	31.4478	2
	High	AAEEEPSTSATVPMSK	7	1	1	user_191859-34		0		45877878992	4.1482	2	1634.76	0.883092	21.2655	0
	High	NTNAETREtLQELYK	4	1	1	user_191859-34	T9(Phospho)	0	T(2): 0.0; T(6): 0.0; T(9): 100.0 207; Y(14): 0.0	235802267	4.0446	2	1889.86	-0.484438	23.9246	1
	High	GILSMANSGPNSNR	8	1	1	user_191859-34		0		42695745020	4.04274	2	1417.69	0.027533	24.0956	0
	High	QDIITLQDPtNLDKFNVSNFYHVK	2	1	1	user_191859-34	T10(Phospho)	0.1069	T(5): 100.0 157; T(10): 0.0; S(18): 0.0; Y(21): 0.0	5.75603e+08	4.01429	3	2929.41	0.0347955	40.9483	1
	High	EFKGDEILAATMK	14	1	1	user_191859-34		0		30589331503	3.99684	2	1452.74	0.519821	29.3376	1
	High	VVGGFDVLTAmENVESDPKTDRPK	4	1	1	user_191859-34	M11(Oxidation)	0		7.36164e+07	3.98614	4	2620.29	0.62275	27.7179	1
	High	MYItcAEYTHFYGGK	7	1	1	user_191859-34	T4(Phospho); C5(Carbamidomethyl)	0	Y(2): 0.0; T(4): 100.0 14; Y(8): 0.0; T(9): 0.0; Y(12): 0.0	136945972	3.94855	2	1920.77	0.457687	32.5304	0
	High	AAEEEPSTSATVPmSK	9	1	1	user_191859-34	M14(Oxidation)	0		19998462010	3.94802	2	1650.75	0.923069	18.7116	0
	High	AAEEEPsTSATVPmSK	12	1	1	user_191859-34	S7(Phospho); M14(Oxidation)	0	S(7): 99.6 498; T(8): 0.4; S(9): 0.0; T(11): 0.0; S(15): 0.0	296738066	3.9332	2	1730.72	0.303221	19.8524	0
	High	TDRPKEEIR	2	1	1	user_191859-34		0		100613475	3.89619	3	1143.61	-0.153826	16.3832	1
	High	HYYDGTIFHR	47	1	1	user_191859-34		0		22107596986	3.87883	3	1308.61	0.273616	20.9241	0
	High	DKmYItcAEYTHFYGGK	2	1	1	user_191859-34	M3(Oxidation); T6(Phospho); C7(Carbamidomethyl)	0	Y(4): 0.0; T(6): 100.0 14; Y(10): 0.0; T(11): 0.0; Y(14): 0.0	5.57148e+07	3.87499	3	2179.89	1.1748	27.5787	1
	High	EFKGDEILAAtmKAPEK	1	1	1	user_191859-34	T11(Phospho); M12(Oxidation)	0	T(11): 100.0 224	7.90469e+07	3.82781	3	1973.93	-0.266127	22.4969	2
	High	LNAAHYStGK	2	1	1	user_191859-34	T8(Phospho)	0	Y(6): 0.0; S(7): 0.0; T(8): 100.0 243	1.1848e+08	3.81262	2	1141.5	0.141523	16.9824	0
	High	EFKGDEILAATmK	22	1	1	user_191859-34	M12(Oxidation)	0		24489593184	3.75597	2	1468.74	0.818046	26.3304	1
	High	KYGTNPSNGEK	2	1	1	user_191859-34		0		5.76867e+08	3.72632	2	1194.58	0.627748	15.7874	1
	High	LDGRSLIKLNFSK	1	1	1	user_191859-34		0		1.34789e+07	3.61948	3	1490.87	0.212001	27.3649	2
	High	QGVGKYINPAATK	1	1	1	user_191859-34		0		36619770	3.60817	2	1346.74	0.537966	19.1344	1
	High	DEFRPNLsHTGRGILSmANSGPNSNR	2	1	1	user_191859-34	S8(Phospho); M17(Oxidation)	0	S(8): 50.0 359; T(10): 50.0 361; S(16): 0.0; S(20): 0.0; S(24): 0.0	11931111	3.59761	3	2923.38	18.1453	19.8905	1
	High	AAEEEPsTSATVPMSK	10	1	1	user_191859-34	S7(Phospho)	0.0028	S(7): 99.7 498; T(8): 0.3; S(9): 0.0; T(11): 0.0; S(15): 0.0	5.00839e+08	3.58252	2	1714.73	0.544084	23.3406	0
	High	VSAsFTsTAmVPETTHEAAAIDEDVLR	4	1	1	user_191859-34	S4(Phospho); S7(Phospho); M10(Oxidation)	0	S(2): 100.0; S(4): 0.0; T(6): 0.0; S(7): 1.2; T(8): 96.4 253; T(14): 1.2; T(15): 1.2	5.85269e+08	3.53808	3	3024.29	-0.806422	38.3944	0
	High	GILSMANSGPNSNRSQFFITFR	1	1	1	user_191859-34		0		4.01612e+07	3.53636	3	2444.21	-0.211181	36.0268	1
	High	GILSmANSGPNSNRSQFFITFR	1	1	1	user_191859-34	M5(Oxidation)	0		4.32492e+07	3.53147	3	2460.21	0.492598	33.2674	1
	High	KPDLPQTNFR	14	1	1	user_191859-34		0		49974283174	3.50829	2	1215.65	1.11904	21.0288	0
	High	AAEEEPSTSATVPMSKK	1	1	1	user_191859-34		0		1.66439e+07	3.50631	3	1762.85	0.188482	18.2268	1
	High	LNAAHYSTGK	5	1	1	user_191859-34		0		21278291659	3.48603	2	1061.54	0.403279	16.8645	0
	High	DKMYItcAEYTHFYGGK	2	1	1	user_191859-34	T6(Phospho); C7(Carbamidomethyl)	0	Y(4): 0.0; T(6): 100.0 14; Y(10): 0.0; T(11): 0.0; Y(14): 0.0	1.6324e+07	3.47084	3	2163.89	0.554132	30.0019	1
	High	GDEILAAtMK	1	1	1	user_191859-34	T8(Phospho)	0	T(8): 100.0 224	4.03415e+07	3.45973	2	1128.5	-0.0570223	28.0214	0
	High	SIRNFVIQGGDPTGTGTGGESYWGKPFKDEFRPNLSHTGR	1	1	1	user_191859-34		0		1.75442e+07	3.45267	7	4366.14	0.605034	30.1792	2
	High	GDEILAAtMKAPEK	1	1	1	user_191859-34	T8(Phospho)	0	T(8): 100.0 224	1.03506e+07	3.38258	2	1553.73	0.873695	24.6158	1
	High	AKQDPSYYLK	5	1	1	user_191859-34		0		13822284109	3.38025	2	1212.63	0.470996	19.708	1
	High	YGTNPSNGEKLDGR	1	1	1	user_191859-34		0		2.33505e+07	3.24932	2	1507.71	0.842367	17.4045	1
	High	FNVSNFYHVK	11	1	1	user_191859-34		0		19439987330	3.24374	2	1254.63	0.115798	26.3607	0
	High	GDEILAAtmKAPEK	1	1	1	user_191859-34	T8(Phospho); M9(Oxidation)	0	T(8): 100.0 224	20956962	3.23477	2	1569.72	0.682536	20.4203	1
	High	YGTNPSNGEK	2	1	1	user_191859-34		0		6724976600	3.2255	2	1066.48	0.359105	16.3704	0
	High	AKQDPsYYLK	4	1	1	user_191859-34	S6(Phospho)	0	S(6): 99.7 194; Y(7): 0.3; Y(8): 0.0	1.02282e+09	3.20225	2	1292.59	1.46334	21.5665	1
	High	ETLQELYKEFK	2	1	1	user_191859-34		0		3.84469e+07	3.19898	2	1427.74	0.872861	31.4467	1
	High	AKNFRDLLTDEPFSR	2	1	1	user_191859-34		0		4.23737e+07	3.19208	3	1808.93	0.432533	29.3472	2
	High	SSQPQAGSQGPQtFR	2	1	1	user_191859-34	T13(Phospho)	0	S(1): 0.0; S(2): 0.0; S(8): 0.0; T(13): 100.0 475	2.4306e+07	3.13076	2	1655.72	-0.336909	19.4995	0
	High	GDEILAATmK	12	1	1	user_191859-34	M9(Oxidation)	0		5.90142e+09	3.11634	2	1064.53	0.265201	21.4038	0
	High	GDEILAATMK	6	1	1	user_191859-34		0		5.99963e+09	3.11363	2	1048.53	0.192838	25.3994	0
	High	FNVsNFYHVK	2	1	1	user_191859-34	S4(Phospho)	0	S(4): 100.0 170; Y(7): 0.0	240993889	3.08774	2	1334.59	0.36647	31.1929	0
	High	DLLTDEPFSR	20	1	1	user_191859-34		0		101317710952	2.9357	2	1192.58	-0.0864637	34.581	0
	High	IIDPDEEKAK	2	1	1	user_191859-34		0		1083929496	2.90303	3	1157.61	0.168342	17.2007	1
	High	EFKGDEILAAtmK	2	1	1	user_191859-34	T11(Phospho); M12(Oxidation)	0	T(11): 100.0 224	42940838	2.81837	2	1548.7	0.682518	25.1594	1
	High	SLIKLNFSK	1	1	1	user_191859-34		0		9.8145e+07	2.80743	2	1049.64	-0.327672	25.0241	1
	High	ScAYLDKK	2	1	1	user_191859-34	C2(Carbamidomethyl)	0		1028211465	2.8047	2	984.482	0.118771	16.9156	1
	High	YINPAATKR	2	1	1	user_191859-34		0		1065944052	2.77169	3	1033.58	-1.19963	17.1509	1
	High	ETLQELYK	11	1	1	user_191859-34		0		6.51665e+10	2.69292	2	1023.54	0.200257	24.5713	0
	High	EFKGDEILAAtMK	2	1	1	user_191859-34	T11(Phospho)	0	T(11): 100.0 224	1.80418e+08	2.66458	2	1532.71	0.398438	28.6034	1
	High	QDPSYYLK	6	1	1	user_191859-34		0		34680474960	2.59522	2	1013.49	-0.269787	23.2299	0
	High	GDEILAAtmK	1	1	1	user_191859-34	T8(Phospho); M9(Oxidation)	0	T(8): 100.0 224	9.85149e+06	2.49127	2	1144.49	-0.839493	23.0986	0
	High	SQFFITFR	22	1	1	user_191859-34		0		54517908964	2.47784	2	1045.55	-0.374085	34.1317	0
	High	TcENFIR	1	1	1	user_191859-34	C2(Carbamidomethyl)	0		9.96445e+08	2.47667	2	939.435	-0.352529	19.9168	0
	High	IIDPDEEK	5	1	1	user_191859-34		0		29463280839	2.44521	2	958.473	-0.249899	18.4572	0
	High	QDPsYYLK	2	1	1	user_191859-34	S4(Phospho)	0	S(4): 99.6 194; Y(5): 0.4; Y(6): 0.0	3.54762e+08	2.44279	2	1093.46	0.734181	26.6802	0
	High	RAAEEEPStSATVPmSK	3	1	1	user_191859-34	T9(Phospho); M15(Oxidation)	0.0244	S(8): 0.5; T(9): 99.0 499; S(10): 0.5; T(12): 0.0; S(16): 0.0	2.52507e+07	2.39893	2	1886.82	-0.716574	17.9862	1
	High	RAAEEEPSTSATVPMSK	2	1	1	user_191859-34		0		1228444947	2.353	3	1790.86	0.807126	18.6674	1
	High	AAEEEPSTSATVPmSKKKPSR	1	1	1	user_191859-34	M14(Oxidation)	0		1.34396e+07	2.33525	3	2247.13	0.588172	16.7316	2
	High	YINPAATK	5	1	1	user_191859-34		0		3.09722e+10	2.30869	2	877.477	-0.476074	18.3103	0
	High	mYItcAEYTHFYGGK	3	1	1	user_191859-34	M1(Oxidation); T4(Phospho); C5(Carbamidomethyl)	0	Y(2): 0.0; T(4): 100.0 14; Y(8): 0.0; T(9): 0.0; Y(12): 0.0	3.26376e+07	2.2653	2	1936.76	-0.261062	30.0904	0
	High	DEFRPNLsHTGR	1	1	1	user_191859-34	S8(Phospho)	0	S(8): 100.0 359; T(10): 0.0	1.08755e+07	2.24113	2	1508.67	0.802413	20.3849	0
	High	ScAYLDK	1	1	1	user_191859-34	C2(Carbamidomethyl)	0		473500711	2.20422	2	856.387	0.135715	17.8352	0
	High	HTIFGR	10	1	1	user_191859-34		0		19131250931	2.20206	2	730.399	-0.318653	18.7735	0
	High	EtLQELYK	1	1	1	user_191859-34	T2(Phospho)	0	T(2): 100.0 207; Y(7): 0.0	1.37642e+07	2.16865	2	1103.5	-0.498284	27.9449	0
	High	KHTIFGR	1	1	1	user_191859-34		0		917954132	2.15684	2	858.494	-0.341384	17.2363	1
	High	YQFVKK	1	1	1	user_191859-34		0		3.00007e+08	2.08976	2	812.466	-0.353464	17.2825	1
	High	NTNAETR	2	1	1	user_191859-34		0		2.00926e+08	2.03165	2	805.38	-0.0396383	8.86014	0
	High	VKSSQPQAGSQGPQTFR	1	1	1	user_191859-34		0		3.72329e+07	2.00311	2	1802.91	0.14374	17.6084	1
